# Supplementary material for: Novel scFv against Notch Ligand JAG1 Suitable for Development of Cell Therapies toward JAG1-Positive Tumors
Source: Biomolecules. 2023 Mar 2;13(3):459. doi: 10.3390/biom13030459 (PMC10046313; doi:10.3390/biom13030459)
Supplement: Supplementary file 1 [file biomolecules-13-00459-s001.zip]

Archive with 1 entries (1 files):
- biomolecules-2185606-supplementary.pdf
